# Supplementary material for: The Isolation of Lead-Tolerant PGPR from Red Clover Soil and Its Role in Promoting the Growth of Alfalfa
Source: Microorganisms. 2025 Jan 19;13(1):210. doi: 10.3390/microorganisms13010210 (PMC11767498; doi:10.3390/microorganisms13010210)
Supplement: Supplementary file 1 [file microorganisms-13-00210-s001.zip]

Archive with 1 entries (1 files):
- microorganisms-3437579-supplementary.pdf
